# Supplementary material for: Genome-Wide Association Analysis of Grain Hardness in Common Wheat
Source: Genes (Basel). 2023 Mar 8;14(3):672. doi: 10.3390/genes14030672 (PMC10047947; doi:10.3390/genes14030672)
Supplement: Supplementary file 1 [file genes-14-00672-s001.zip]

Archive with 1 entries (1 files):
- genes-2160479-supplementary.pdf
